# Supplementary material for: Mentorship to strengthen health system leadership: A case study of the Walungu rural health zone in the eastern Democratic Republic of Congo
Source: PLOS Glob Public Health. 2024 Dec 12;4(12):e0003354. doi: 10.1371/journal.pgph.0003354 (PMC11637333; doi:10.1371/journal.pgph.0003354)
Supplement: S1 Database — (ZIP) [file pgph.0003354.s002.zip]

Archive with 10 entries (9 files):
- Quantitative Database/
- __MACOSX/._Quantitative Database
- Quantitative Database/do-ZAR.do
- __MACOSX/Quantitative Database/._do-ZAR.do
- Quantitative Database/Database1.xlsx
- __MACOSX/Quantitative Database/._Database1.xlsx
- Quantitative Database/bdd ZAR.dta
- __MACOSX/Quantitative Database/._bdd ZAR.dta
- Quantitative Database/Database2.xlsx
- __MACOSX/Quantitative Database/._Database2.xlsx
