# Supplementary material for: Mentorship to strengthen health system leadership: A case study of the Walungu rural health zone in the eastern Democratic Republic of Congo
Source: PLOS Glob Public Health. 2024 Dec 12;4(12):e0003354. doi: 10.1371/journal.pgph.0003354 (PMC11637333; doi:10.1371/journal.pgph.0003354)
Supplement: S1 Database — (ZIP) [file pgph.0003354.s002.zip › Quantitative Database/Database1.xlsx]

## Sheet: Feuil1
1	Bideka	0	4	4	0.513	0.546	0.653	0.573	0.48	0.524	0.5552
2	Burhale	3	7	10	0.352	0.149	0.154	0.376	0.24	0.257	0.2352
3	Cagombe	1	1	2	0.34	0.367	0.407	0.432	0.57	0.703	0.4958
4	Cazi	0	2	2	0.406	0.265	0.229	0.478	0.41	0.455	0.3674
5	Cigukiro	1	3	4	0.437	0.463	0.35	0.275	0.21	0.242	0.308
6	Ibinza	5	6	11	0.241	0.296	0.305	0.314	0.27	0.304	0.2978
7	Ikoma	0	2	2	0.397	0.406	0.546	0.432	0.39	0.462	0.4472
8	Izirangabo	0	0	0	0.31	0.441	0.457	0.47	0.4	0.496	0.4528
9	Kalole	4	2	6	0.22	0.32	0.298	0.336	0.24	0.295	0.2978
10	Kampuse	0	5	5	0.384	0.804	0.437	0.386	0.32	0.34	0.4574
11	Karhundu	1	2	3	0.43	0.475	0.399	0.37	0.36	0.329	0.3866
12	Kazimu	1	0	1	0.368	0.427	0.471	0.659	0.54	0.22	0.4634
13	Kidodobo	2	4	6	0.358	0.371	0.352	0.322	0.17	0.249	0.2928
14	Lurhala	2	3	5	0.25	0.333	0.291	0.316	0.34	0.336	0.3232
15	Mugogo	1	1	2	0.436	0.453	0.381	0.371	0.32	0.305	0.366
16	Muku	0	4	4	0.29	0.321	0.299	0.218	0.17	0.157	0.233
17	Mulamba	3	2	5	0.334	0.346	0.26	0.246	0.48	0.309	0.3282
18	Mwendo	0	2	2	0.286	0.422	0.377	0.291	0.25	0.51	0.37
19	Nyakakoba	0	1	1	0.4	0.344	0.401	0.391	0.3	0.311	0.3494
20	Nyandja	3	6	9	0.301	0.345	0.328	0.421	0.27	0.244	0.3216
21	Rukwende	1	3	4	0.305	0.289	0.376	0.347	0.29	0.265	0.3134
22	Rushindye	0	2	2	0.491	0.567	0.694	0.443	0.41	0.411	0.505
23	Walungu	2	6	8	0.131	0.135	0.134	0.143	0.2	0.378	0.198
N°	Health Areas	Trad Med facilities	Prayer facilities	Tot IHF	Ut Rate-2014	Ut Rate-2015	Ut Rate-2016	Ut Rate-2017	Ut Rate-2018	Ut Rate-2019	Av Ut Rate 2015-2019

## Sheet: Gen Charact Walungu
Variables	2014	2015	2016	2017	2018	2019
Population	244684	252269	260362	268434	276755	285669
Number health area	23	23	23	23	23	23
Number GHR	1	1	1	1	1	1
Number RHC	5	5	5	5	5	5
Number Health center	23	23	23	23	23	23
Number HP	3	4	6	6	6	7
Number of beds	200	200	235	233	286	272
Health Coverage (Pop < 5km)	96.4%	96.4%	96.4%	96.4%	96.4%	96.4%
Number MD	9	9	9	9	9	10
Number Nurses	121	127	137	164	153	201
MD /10000 hab	0.37	0.36	0.35	0.34	0.33	0.35
Nurses / 10000 hab.	4.9	5.0	5.3	6.1	5.5	7.0
Number of bed for 10000 hab	8.2	7.9	9.0	8.7	10.3	9.5

## Sheet: Trend Curative Act
Izirangabo	0.31	0.441	0.457	0.47	0.4	0.496	0.4528	45.3	0.4528	0.429	0	0
Kazimu	0.368	0.427	0.471	0.659	0.54	0.22	0.4634	46	0.4634	0.4475	1	0
Nyakakoba	0.4	0.344	0.401	0.391	0.3	0.311	0.3494	34.7	0.3494	0.357833	1	0
Cagombe	0.34	0.367	0.407	0.432	0.57	0.703	0.4958	49.1	0.4958	0.469833	2	0
Cazi	0.406	0.265	0.229	0.478	0.41	0.455	0.3674	37.1	0.3674	0.373833	2	0
Ikoma	0.397	0.406	0.546	0.432	0.39	0.462	0.4472	44.7	0.4472	0.438833	2	0
Mugogo	0.436	0.453	0.381	0.371	0.32	0.305	0.366	36	0.366	0.377667	2	0
Rushindye	0.491	0.567	0.694	0.443	0.41	0.411	0.505	50	0.505	0.502667	2	0
Karhundu	0.43	0.475	0.399	0.37	0.36	0.329	0.3866	38.5	0.3866	0.393833	3	0
Mwendo	0.286	0.422	0.377	0.291	0.25	0.51	0.37	37.1	0.37	0.356	2	0
Cigukiro	0.437	0.463	0.35	0.275	0.21	0.242	0.308	30.1	0.308	0.3295	4	1
Muku	0.29	0.321	0.299	0.218	0.17	0.157	0.233	23.2	0.233	0.2425	4	1
Rukwende	0.305	0.289	0.376	0.347	0.29	0.265	0.3134	31.2	0.3134	0.312	4	1
Kampuse	0.384	0.804	0.437	0.386	0.32	0.34	0.4574	45.2	0.4574	0.445167	5	1
Lurhala	0.25	0.333	0.291	0.316	0.34	0.336	0.3232	32.4	0.3232	0.311	5	1
Mulamba	0.334	0.346	0.26	0.246	0.48	0.309	0.3282	32.8	0.3282	0.329167	5	1
Bideka	0.513	0.546	0.653	0.573	0.48	0.524	0.5552	55.5	0.5552	0.548167	4	1
Kidodobo	0.358	0.371	0.352	0.322	0.17	0.249	0.2928	29	0.2928	0.303667	6	1
Kalole	0.22	0.32	0.298	0.336	0.24	0.295	0.2978	29.6	0.2978	0.284833	6	1
Walungu	0.131	0.135	0.134	0.143	0.2	0.378	0.198	20.4	0.198	0.186833	8	1
Nyandja	0.301	0.345	0.328	0.421	0.27	0.244	0.3216	32.1	0.3216	0.318167	9	1
Burhale	0.352	0.149	0.154	0.376	0.24	0.257	0.2352	23.7	0.2352	0.254667	10	1
Ibinza	0.241	0.296	0.305	0.314	0.27	0.304	0.2978	29.8	0.2978	0.288333	11	1
HEALTH AREA	Tx UT-2014	Tx UT-2015	Taux-2016	Taux-2017	Taux-2018	Taux-2019	Tx Moy Interv	Tx Moyen	Moy RIPSEC	Moy Tout	Tot IHF	Categories
Tot	0.346957	0.386304	0.37387	0.374348	0.331739	0.352261
HEALTH AREA	2014	2015	2016	2017	2018	2019
Low-IHF HAs	0.3864	0.4167	0.4362	0.4337	0.395	0.4202
High-IHF HAs	0.316615	0.362923	0.325923	0.328692	0.283077	0.3
Global	0.346957	0.386304	0.37387	0.374348	0.331739	0.352261
