# Supplementary material for: Mentorship to strengthen health system leadership: A case study of the Walungu rural health zone in the eastern Democratic Republic of Congo
Source: PLOS Glob Public Health. 2024 Dec 12;4(12):e0003354. doi: 10.1371/journal.pgph.0003354 (PMC11637333; doi:10.1371/journal.pgph.0003354)
Supplement: S1 Database — (ZIP) [file pgph.0003354.s002.zip › Quantitative Database/Database2.xlsx]

## Sheet: Performance
N°	ZS	Curative services utilization	Proportion of references	In-hospital mortality	Assisted deliveries	Penta3 Vaccine Loss	ANC 4 Coverage	ANC 1 Coverage	Measles Vaccine Coverage
1	2014	35	3.9	0.1	84.1	10.8	54.5	103	100.7
2	2015	39	3.8	0.2	89	3.9	68	106	101.5					103	106	99	96	94.4	94.8
3	2016	37	4.2	0.2	90.7	2.3	76	99	100
4	2017	37	4.1	0.1	85.9	4.4	63	96	99.2
5	2018	33	3.7	0.2	82	4.5	59.4	94.4	97.6
6	2019	35	4.4	0.2	96	3.8	61.4	94.8	94.3
N°	ZS	Curative services utilization	Proportion of references	In-hospital mortality	Assisted deliveries	Penta3 Vaccine Loss	CPN 4 Coverage	ANC 1 Coverage	Measles Vaccine Coverage	Performance
1	2014	0.5	1	1.5	1.5	0	0.5	1.5	1.5	66.6667
2	2015	0.5	1	1.5	1.5	1	1	1.5	1.5	79.1667
3	2016	0.5	1	1.5	1.5	1.5	1	1.5	1.5	83.3333
4	2017	0.5	1	1.5	1.5	1	1	1.5	1.5	79.1667
5	2018	0.5	1	1.5	1.5	1	0.5	1.5	1.5	75
6	2019	0.5	1	1.5	1.5	1	1	1.5	1.5	79.1667

## Sheet: Performace curative-préventive
N°	ZS	Curative services utilization	Proportion of references	In-hospital mortality	Assisted deliveries	Penta3 Vaccine Loss	ANC 4 Coverage	ANC 1 Coverage	Measles Vaccine Coverage
1	2014	35	3.9	0.1	84.1	10.8	54.5	81	100.7
2	2015	39	3.8	0.2	89	3.9	68	84.3	101.5
3	2016	37	4.2	0.2	90.7	2.3	76	118.6	100
4	2017	37	4.1	0.1	85.9	4.4	63	107.9	99.2
5	2018	33	3.7	0.2	82	4.5	59.4	100.5	97.6
6	2019	35	4.4	0.2	96	3.8	61.4	75.6	94.3
N°	ZS	Curative services utilization	Proportion of references	In-hospital mortality	Assisted deliveries	Curative activities performance	Penta3 Vaccine Loss	ANC 4 Coverage	ANC 1 Coverage	Measles Vaccine Coverage	Preventive activities Performance	global performance
1	2014	0.5	1	1.5	1.5	75	0	0.5	1.5	1.5	58.3333	66.6667
2	2015	0.5	1	1.5	1.5	75	1	1	1.5	1.5	83.3333	79.1667
3	2014	0.5	1	1.5	1.5	75	1.5	1	1.5	1.5	91.6667	83.3333
4	2017	0.5	1	1.5	1.5	75	1	1	1.5	1.5	83.3333	79.1667
5	2018	0.5	1	1.5	1.5	75	1	0.5	1.5	1.5	75	75
6	2019	0.5	1	1.5	1.5	75	1	1	1.5	1.5	83.3333	79.1667

## Sheet: Fonctionnalité
N°		Board of Directors meeting	Health Development Committee of the HZ meetings	HZ Reviews	GRH Board of Directors meeting	HZ Central Office Board of Directors meeting	Management Board meeting
	2014	50	20.7	27	92.3	83.3	100
	2015	100	10	32.3	88.2	100	92.3
	2014	100	10	45.7	100	83.3	100
	2017	100	12.4	41.5	100	75	92.3
	2018	100	27.7	41.7	100	66.7	92.3
	2019	100	17.6	46.8	100	100	92.3
		Board of Directors meeting	Health Development Committee of the HZ meetings	HZ Reviews	GRH Board of Directors meeting	HZ Central Office Board of Directors meeting	Management Board meeting	FUNCTIONALITY
	2014	0	0	0	1.5	1	1.5	44.4444
	2015	1.5	0	0	1	1.5	1.5	61.1111
	2014	1.5	0	0	1.5	1	1.5	61.1111
	2017	1.5	0	0	1.5	1	1.5	61.1111
	2018	1.5	0	0	1.5	0.5	1.5	55.5556
	2019	1.5	0	0	1.5	1.5	1.5	66.6667

## Sheet: Graphiques
	Performance	Functionality
2014	66.6667	44.4444
2015	79.1667	61.1111
2016	83.3333	61.1111
2017	79.1667	61.1111
2018	75	55.5556
2019	79.1667	66.6667
	Curative activities	Preventive activities	Managerial activities
2014	75	58.3333	44.4444
2015	75	83.3333	61.1111
2016	75	91.6667	61.1111
2017	75	83.3333	61.1111
2018	75	75	55.5556
2019	75	83.3333	66.6667
	Managerial activities
2014	44.4444
2015	61.1111
2016	61.1111
2017	61.1111
2018	55.5556
2019	66.6667
